# Supplementary material for: A semi-supervised weighted SPCA- and convolution KAN-based model for drug response prediction
Source: Front Genet. 2025 Mar 21;16:1532651. doi: 10.3389/fgene.2025.1532651 (PMC11968432; doi:10.3389/fgene.2025.1532651)
Supplement: Supplementary file 1 [file Table2.XLSX]

## Sheet: Sheet1
Table S2_GDSC_The Status of 49 FDA Non-Approaval Drugs
Drug Name	Targets	FDA Molecular Indication	Indication or Target Measured
AZ628	BRAF，ERK MAPK signaling		Yes
Tozasertib	AURKA, AURKB, AURKC，Mitosis		Yes
NVP-TAE684	ALK		No
Saracatinib	ABL, SRC		Yes
S-Trityl-L-cysteine	KIF11		Yes
GNF-2	BCR-ABL		Yes
A-443654	AKT1, AKT2, AKT3		Yes
GW843682X	PLK1		Yes
Entinostat	HDAC1, HDAC3	/	Yes
GSK319347A	IKK	/	Yes
A-770041	LCK, FYN	/	Yes
CAY10603	HDAC1, HDAC6	/	Yes
Linifanib	VEGFR1, VEGFR2, VEGFR3, CSF1R, FLT3, KIT	/	Yes
JNJ38877605	MET	/	Yes
SB216763	GSK-3	/	Yes
Linsitinib	IGF1R	/	Yes
Shikonin	not defined	/	Yes
Quizartinib	FLT3	/	Yes
LDN-193189	BMP	/	Yes
AZD3514	AR	/	Yes
MCT4_1422	MCT4	/	Yes
TANK_1366	Tankyrase 1/2 (PARP5a, PARP5b)	/	Yes
AS601245	JNK1, JNK2, JNK2	/	Yes
LCL161	XIAP, cIAP1, cIAP2	/	Yes
YK-4-279	RNA helicase A	/	Yes
Navitoclax	BCL2, BCL-XL, BCL-W	/	Yes
Alisertib	AURKA	/	Yes
Obatoclax Mesylate	BCL2, BCL-XL, BCL-W, MCL1	/	Yes
FEN1_3940	FEN1	/	Yes
CP724714	ERBB2	/	Yes
Fulvestrant	ESR	/	Yes
CGP-60474	CDK1,CDK2,CDK5,CDK7,CDK9, PKC	/	Yes
WZ-1-84	BMX	/	Yes
PFI-3	SMARCA2, SMARCA4, PB1	/	Yes
AZD8186	PI3Kbeta, PI3Kdelta	/	Yes
Cyclopamine	SMO	/	Yes
VNLG/124	HDAC,RAR	/	Yes
JNK-9L	JNK2，JNK3	/	Yes
CD532	AURKA	/	Yes
Elesclomol	HSP90	/	Yes
TW 37	BCL2, BCL-XL, MCL1	/	Yes
Apitolisib	mTOR, PI3K	/	Yes
Motesanib	VEGFR-1、VEGFR-2、VEGFR-3、PDGFR、c-KIT和RET	/	Yes
WH-4-023	SRC, LCK
PHA-665752	MET
Pilaralisib	PI3K
KIN001-244	PDK1 (PDPK1)
KIN001-042	GSK3B
Selisistat	SIRT1
