# Supplementary material for: A semi-supervised weighted SPCA- and convolution KAN-based model for drug response prediction
Source: Front Genet. 2025 Mar 21;16:1532651. doi: 10.3389/fgene.2025.1532651 (PMC11968432; doi:10.3389/fgene.2025.1532651)
Supplement: Supplementary file 2 [file Table3.XLSX]

## Sheet: Sheet1
Table S6_Prediction Result of 14 FDA Approval Drugs
NMDP		p-0	p-1	p-macro avg	ACC	Sensitivity	Specificity	f1score-0	f1score-1	f1score-accuracy	f1score-macro avg	f1score-weighted avg
	Crizotinib	0.929896	0.929896	0.929896	0.929896	0.929896	0.929896	0.929896	0.929896	0.929896	0.929896	0.929896
	Dasatinib	0.932015	0.932015	0.932015	0.932015	0.932015	0.932015	0.932015	0.932015	0.932015	0.932015	0.932015
	Bortezomib	0.953609	0.953609	0.953609	0.953609	0.953609	0.953609	0.953609	0.953609	0.953609	0.953609	0.953609
	Lapatinib	0.91795	0.91795	0.91795	0.91795	0.91795	0.91795	0.91795	0.91795	0.91795	0.91795	0.91795
	Alectinib	0.959085	0.949494	0.959085	0.959085	0.949494	0.959085	0.949494	0.959085	0.959085	0.959085	0.959085
	Vorinostat	0.953317	0.943784	0.953317	0.953317	0.943784	0.953317	0.943784	0.953317	0.953317	0.953317	0.953317
	Bexarotene	0.931948	0.931948	0.931948	0.931948	0.931948	0.931948	0.931948	0.931948	0.931948	0.931948	0.931948
	Lenalidomide	0.923366	0.914132	0.923366	0.923366	0.914132	0.923366	0.914132	0.923366	0.923366	0.923366	0.923366
	Belinostat	0.91594	0.897621	0.90678	0.90678	0.897621	0.91594	0.90678	0.90678	0.90678	0.90678	0.90678
	Nilotinib	0.911157	0.911157	0.911157	0.911157	0.920361	0.920361	0.911157	0.911157	0.911157	0.911157	0.911157
	Erlotinib	0.894642	0.903771	0.903771	0.903771	0.9129	0.9129	0.894642	0.903771	0.903771	0.903771	0.903771
	Axitinib	0.922879	0.922879	0.932394	0.922879	0.951422	0.951422	0.922879	0.922879	0.932394	0.922879	0.922879
	Ruxolitinib	0.899466	0.908739	0.899466	0.908739	0.927284	0.927284	0.899466	0.899466	0.899466	0.908739	0.899466
	Sorafenib	0.946914	0.833284	0.890099	0.927976	0.918506	0.946914	0.927976	0.890099	0.918506	0.909037	0.927976
MOLI		p-0	p-1	p-macro avg	ACC	Sensitivity	Specificity	f1score-0	f1score-1	f1score-accuracy	f1score-macro avg	f1score-weighted avg
	Erlotinib	0.78	0.52	0.65	0.69	0.64	0.68	0.7	0.59	0.66	0.65	0.66
	Sorafenib	0.98	0.73	0.85	0.92	0.91	0.92	0.94	0.81	0.91	0.88	0.91
	Crizotinib	0.94	0.51	0.73	0.77	0.41	0.96	0.57	0.67	0.62	0.62	0.61
	Dasatinib	0.83	0.9	0.87	0.88	0.8	0.92	0.82	0.91	0.88	0.86	0.88
	Bortezomib	0.9	0.87	0.89	0.88	0.73	0.96	0.81	0.91	0.88	0.86	0.88
	Lapatinib	0.9	0.78	0.84	0.84	0.77	0.9	0.84	0.83	0.83	0.83	0.83
	Belinostat	0.88	0.83	0.85	0.86	0.84	0.87	0.86	0.85	0.85	0.85	0.85
	Alectinib	0.79	0.87	0.83	0.83	0.82	0.84	0.8	0.85	0.83	0.83	0.83
	Vorinostat	0.78	0.94	0.86	0.88	0.9	0.85	0.84	0.9	0.87	0.87	0.87
	Ruxolitinib	0.72	0.9	0.81	0.83	0.85	0.8	0.78	0.85	0.82	0.81	0.82
	Nilotinib	0.91	0.82	0.86	0.87	0.85	0.89	0.88	0.85	0.87	0.87	0.87
	Axitinib	1	0.85	0.92	0.99	0.98	1	0.99	0.92	0.98	0.95	0.98
	Bexarotene	0.9	0.8	0.85	0.85	0.81	0.89	0.85	0.84	0.85	0.85	0.85
	Lenalidomide	0.83	0.93	0.88	0.89	0.91	0.86	0.87	0.9	0.88	0.88	0.89
netDx-ElasticNetwork		p-0	p-1	p-macro avg	ACC	Sensitivity	Specificity	f1score-0	f1score-1	f1score-accuracy	f1score-macro avg	f1score-weighted avg
	Erlotinib	0.73	0.92	0.83	0.8	0.98	0.38	0.84	0.53	0.76	0.69	0.73
	Sorafenib	0.78	1	0.89	0.83	1	0.11	0.88	0.19	0.79	0.53	0.71
	Crizotinib	0.82	0.65	0.73	0.76	0.82	0.65	0.82	0.65	0.76	0.73	0.76
	Dasatinib	0.86	0.67	0.77	0.75	0.29	0.97	0.43	0.79	0.7	0.61	0.65
	Bortezomib	0.61	0.69	0.65	0.66	0.29	0.9	0.39	0.78	0.68	0.59	0.64
	Lapatinib	0.64	0.69	0.66	0.66	0.8	0.5	0.71	0.58	0.66	0.64	0.65
	Belinostat	0.72	0.75	0.74	0.74	0.84	0.6	0.77	0.67	0.73	0.72	0.73
	Alectinib	0.58	0.7	0.64	0.65	0.52	0.74	0.55	0.72	0.65	0.63	0.65
	Vorinostat	0.58	0.7	0.64	0.65	0.55	0.73	0.56	0.72	0.66	0.64	0.65
	Ruxolitinib	0.53	0.69	0.61	0.63	0.41	0.79	0.46	0.74	0.65	0.6	0.63
	Nilotinib	0.62	0.73	0.68	0.67	0.86	0.41	0.72	0.53	0.65	0.63	0.63
	Axitinib	0.9	0	0.45	0.81	1	0	0.95	0	0.9	0.47	0.85
	Bexarotene	0.69	0.57	0.63	0.64	0.73	0.52	0.71	0.54	0.64	0.62	0.64
	Lenalidomide	0.69	0.67	0.68	0.68	0.5	0.82	0.58	0.73	0.68	0.66	0.67
netDx-SVR		p-0	p-1	p-macro avg	ACC	Sensitivity	Specificity	f1score-0	f1score-1	f1score-accuracy	f1score-macro avg	f1score-weighted avg
	Erlotinib	0.78	0.85	0.81	0.8	0.95	0.53	0.85	0.65	0.79	0.75	0.78
	Sorafenib	0.82	1	0.91	0.87	1	0.32	0.9	0.48	0.84	0.69	0.8
	Crizotinib	0.85	0.62	0.74	0.77	0.77	0.74	0.81	0.68	0.76	0.74	0.76
	Dasatinib	0.95	0.73	0.84	0.82	0.45	0.98	0.61	0.84	0.77	0.73	0.75
	Bortezomib	0.68	0.71	0.7	0.7	0.34	0.91	0.46	0.8	0.7	0.63	0.67
	Lapatinib	0.69	0.74	0.72	0.71	0.82	0.59	0.75	0.66	0.71	0.7	0.71
	Belinostat	0.73	0.76	0.74	0.74	0.84	0.62	0.78	0.68	0.74	0.73	0.73
	Alectinib	0.59	0.7	0.65	0.66	0.52	0.76	0.56	0.73	0.66	0.64	0.66
	Vorinostat	0.6	0.74	0.67	0.68	0.62	0.72	0.61	0.73	0.68	0.67	0.68
	Ruxolitinib	0.53	0.71	0.62	0.64	0.48	0.75	0.5	0.73	0.65	0.62	0.64
	Nilotinib	0.63	0.78	0.71	0.7	0.9	0.4	0.74	0.53	0.67	0.64	0.64
	Axitinib	0.92	1	0.96	0.93	1	0.24	0.96	0.38	0.92	0.67	0.9
	Bexarotene	0.7	0.63	0.67	0.67	0.8	0.51	0.75	0.56	0.68	0.65	0.67
	Lenalidomide	0.73	0.71	0.72	0.72	0.6	0.82	0.66	0.76	0.72	0.71	0.71
netDx-KNN		p-0	p-1	p-macro avg	ACC	Sensitivity	Specificity	f1score-0	f1score-1	f1score-accuracy	f1score-macro avg	f1score-weighted avg
	Erlotinib	0.68	0.64	0.66	0.67	0.91	0.28	0.78	0.39	0.68	0.59	0.64
	Sorafenib	0.81	0.83	0.82	0.82	0.98	0.26	0.89	0.4	0.81	0.64	0.77
	Crizotinib	0.76	0.74	0.75	0.75	0.92	0.45	0.83	0.56	0.76	0.7	0.74
	Dasatinib	0.6	0.73	0.66	0.68	0.6	0.73	0.6	0.73	0.68	0.66	0.68
	Bortezomib	0.47	0.7	0.59	0.62	0.47	0.7	0.47	0.7	0.62	0.59	0.62
	Lapatinib	0.64	0.83	0.73	0.73	0.92	0.43	0.76	0.57	0.69	0.66	0.67
	Belinostat	0.69	0.8	0.74	0.74	0.89	0.52	0.78	0.63	0.72	0.7	0.71
	Alectinib	0.56	0.78	0.67	0.69	0.76	0.59	0.64	0.68	0.66	0.66	0.66
	Vorinostat	0.58	0.79	0.68	0.7	0.74	0.64	0.65	0.7	0.68	0.68	0.68
	Ruxolitinib	0.49	0.79	0.64	0.68	0.77	0.52	0.6	0.63	0.61	0.61	0.62
	Nilotinib	0.62	0.77	0.7	0.69	0.89	0.4	0.73	0.53	0.66	0.63	0.64
	Axitinib	0.92	1	0.96	0.93	1	0.24	0.96	0.38	0.92	0.67	0.9
	Bexarotene	0.64	0.6	0.62	0.62	0.86	0.3	0.73	0.4	0.63	0.57	0.6
	Lenalidomide	0.56	0.71	0.64	0.64	0.75	0.51	0.64	0.6	0.62	0.62	0.62
TSGCNN		p-0	p-1	p-macro avg	ACC	Sensitivity	Specificity	f1score-0	f1score-1	f1score-accuracy	f1score-macro avg	f1score-weighted avg
	Erlotinib	0.94	0.76	0.85	0.87	0.84	0.91	0.88	0.83	0.86	0.86	0.86
	Sorafenib	0.97	0.77	0.87	0.92	0.92	0.89	0.94	0.83	0.91	0.89	0.91
	Crizotinib	1	0.76	0.88	0.92	0.83	1	0.91	0.86	0.89	0.89	0.89
	Dasatinib	0.87	0.73	0.8	0.79	0.48	0.95	0.62	0.83	0.76	0.72	0.74
	Bortezomib	0.89	0.76	0.83	0.81	0.45	0.97	0.6	0.85	0.78	0.72	0.76
	Lapatinib	0.82	0.73	0.78	0.78	0.73	0.82	0.77	0.77	0.77	0.77	0.77
	Belinostat	0.8	0.74	0.77	0.77	0.78	0.76	0.79	0.75	0.77	0.77	0.77
	Alectinib	0.71	0.74	0.73	0.73	0.56	0.85	0.63	0.79	0.73	0.71	0.72
	Vorinostat	0.7	0.74	0.72	0.72	0.56	0.84	0.62	0.79	0.73	0.7	0.72
	Ruxolitinib	0.58	0.73	0.65	0.67	0.5	0.79	0.54	0.75	0.68	0.65	0.67
	Nilotinib	0.77	0.71	0.74	0.74	0.73	0.76	0.75	0.74	0.74	0.74	0.74
	Axitinib	0.97	0.76	0.87	0.95	0.97	0.76	0.97	0.76	0.95	0.87	0.95
	Bexarotene	0.78	0.64	0.71	0.72	0.72	0.71	0.75	0.67	0.72	0.71	0.72
	Lenalidomide	0.67	0.7	0.69	0.69	0.62	0.75	0.64	0.73	0.69	0.68	0.69
MOICVAE		p-0	p-1	p-macro avg	ACC	Sensitivity	Specificity	f1score-0	f1score-1	f1score-accuracy	f1score-macro avg	f1score-weighted avg
	Erlotinib	1	0.97	0.98	0.99	0.98	1	0.99	0.98	0.99	0.99	0.99
	Sorafenib	0.97	0.89	0.93	0.95	0.97	0.89	0.97	0.89	0.95	0.93	0.95
	Crizotinib	1	0.79	0.9	0.93	0.87	1	0.93	0.89	0.91	0.91	0.91
	Dasatinib	0.91	0.75	0.83	0.81	0.5	0.97	0.65	0.84	0.78	0.74	0.77
	Bortezomib	0.75	0.71	0.73	0.72	0.32	0.94	0.44	0.81	0.71	0.63	0.68
	Lapatinib	0.87	0.79	0.83	0.83	0.8	0.86	0.83	0.83	0.83	0.83	0.83
	Belinostat	0.92	0.81	0.87	0.87	0.83	0.91	0.87	0.86	0.87	0.87	0.87
	Alectinib	0.76	0.78	0.77	0.77	0.64	0.86	0.7	0.82	0.78	0.76	0.77
	Vorinostat	0.87	0.82	0.84	0.84	0.69	0.93	0.77	0.87	0.83	0.82	0.83
	Ruxolitinib	0.71	0.8	0.76	0.77	0.64	0.85	0.67	0.82	0.77	0.75	0.77
	Nilotinib	0.92	0.86	0.89	0.89	0.86	0.92	0.89	0.89	0.89	0.89	0.89
	Axitinib	0.97	1	0.99	0.98	1	0.76	0.99	0.87	0.98	0.93	0.98
	Bexarotene	0.94	0.86	0.9	0.91	0.89	0.92	0.92	0.89	0.91	0.9	0.91
	Lenalidomide	0.82	0.83	0.82	0.82	0.78	0.86	0.8	0.84	0.82	0.82	0.82
Autoencoder		p-0	p-1	p-macro avg	ACC	Sensitivity	Specificity	f1score-0	f1score-1	f1score-accuracy	f1score-macro avg	f1score-weighted avg
	Erlotinib	0.58	0.57	0.57	0.57	0.88	0.21	0.69	0.3	0.57	0.5	0.52
	Sorafenib	0.76	0	0.38	0.58	1	0	0.87	0	0.76	0.43	0.66
	Crizotinib	0.61	0.64	0.63	0.62	0.9	0.23	0.73	0.34	0.62	0.53	0.56
	Dasatinib	1	0.61	0.8	0.76	0.02	0.1	0.05	0.76	0.61	0.4	0.48
	Bortezomib	1	0.64	0.82	0.77	0.03	1	0.05	0.78	0.65	0.42	0.52
	Lapatinib	0.59	0.6	0.6	0.59	0.92	0.15	0.72	0.24	0.59	0.48	0.51
	Belinostat	0.47	0.49	0.48	0.48	0.17	0.81	0.25	0.61	0.49	0.43	0.43
	Alectinib	0.52	0.68	0.6	0.61	0.56	0.64	0.54	0.66	0.61	0.6	0.61
	Vorinostat	0	0.64	0.32	0.41	0	1	0	0.78	0.64	0.39	0.5
	Ruxolitinib	0	0.61	0.3	0.38	0	0.95	0	0.74	0.59	0.37	0.46
	Nilotinib	0.63	0.39	0.51	0.54	0.73	0.29	0.68	0.34	0.56	0.51	0.55
	Axitinib	0.9	0	0.45	0.81	1	0	0.95	0	0.9	0.47	0.85
	Bexarotene	0.56	0	0.37	0.55	1	0	0.85	0	0.74	0.43	0.63
	Lenalidomide	0.44	0.6	0.52	0.53	0.26	0.76	0.33	0.67	0.56	0.5	0.53
