# Supplementary material for: A semi-supervised weighted SPCA- and convolution KAN-based model for drug response prediction
Source: Front Genet. 2025 Mar 21;16:1532651. doi: 10.3389/fgene.2025.1532651 (PMC11968432; doi:10.3389/fgene.2025.1532651)
Supplement: Supplementary file 4 [file Table6.XLSX]

## Sheet: 原始结果
Table S7_The results of Ablation experiments
original result		precision	recall	f1-score	support
	0.0	0.9	0.9	0.9	71
	1.0	0.96	0.96	0.96	169
	accuracy			0.94	240
	macro avg	0.93	0.93	0.93	240
	weighted avg	0.94	0.94	0.94	240
No_weight		precision	recall	f1-score	support
	0.0	0.79	0.92	0.85	64
	1.0	0.97	0.91	0.94	176
	accuracy			0.91	240
	macro avg	0.88	0.92	0.89	240
	weighted avg	0.92	0.91	0.91	240
No_convolution		precision	recall	f1-score	support
	0.0	0.65	0.83	0.73	71
	1.0	0.92	0.81	0.86	169
	accuracy			0.82	240
	macro avg	0.78	0.82	0.8	240
	weighted avg	0.84	0.82	0.82	240
No_sample similarity networks		precision	recall	f1-score	support
	0.0	0.64	0.83	0.72	71
	1.0	0.92	0.8	0.86	169
	accuracy			0.81	240
	macro avg	0.78	0.82	0.79	240
	weighted avg	0.84	0.81	0.81	240
No_KANS		precision	recall	f1-score	support
	0.0	0.85	0.87	0.86	71
	1.0	0.95	0.93	0.94	169
	accuracy			0.92	240
	macro avg	0.9	0.9	0.9	240
	weighted avg	0.92	0.92	0.92	240
