# Supplementary material for: A semi-supervised weighted SPCA- and convolution KAN-based model for drug response prediction
Source: Front Genet. 2025 Mar 21;16:1532651. doi: 10.3389/fgene.2025.1532651 (PMC11968432; doi:10.3389/fgene.2025.1532651)
Supplement: Supplementary file 5 [file Table4.XLSX]

## Sheet: Sheet1
Table S7_Prediction Result of 49 FDA Not-Approval Drugs
NMDP		p-0	p-1	p-macro avg	p-weighted avg	Sensitivity	Specificity	f1score-0	f1score-1	f1score-accuracy	f1score-macro avg	f1score-weighted avg
	AZ628	0.910299	0.910299	0.910299	0.910299	0.910299	0.910299	0.910299	0.910299	0.910299	0.910299	0.910299
	Tozasertib	0.917913	0.917913	0.917913	0.917913	0.917913	0.917913	0.917913	0.917913	0.917913	0.917913	0.917913
	NVP-TAE684	0.921196	0.921196	0.921196	0.921196	0.921196	0.921196	0.921196	0.921196	0.921196	0.921196	0.921196
	Saracatinib	0.935876	0.935876	0.935876	0.935876	0.935876	0.935876	0.935876	0.935876	0.935876	0.935876	0.935876
	S-Trityl-L-cysteine	0.917415	0.917415	0.917415	0.917415	0.917415	0.917415	0.917415	0.917415	0.917415	0.917415	0.917415
	GNF-2	0.930381	0.930381	0.930381	0.930381	0.930381	0.930381	0.930381	0.930381	0.930381	0.930381	0.930381
	A-443654	0.915268	0.915268	0.915268	0.915268	0.915268	0.915268	0.915268	0.915268	0.915268	0.915268	0.915268
	GW843682X	0.953448	0.953448	0.953448	0.953448	0.953448	0.953448	0.953448	0.953448	0.953448	0.953448	0.953448
	Entinostat	0.910656	0.910656	0.910656	0.910656	0.910656	0.910656	0.910656	0.910656	0.910656	0.910656	0.910656
	GSK319347A	0.925217	0.925217	0.925217	0.925217	0.925217	0.925217	0.925217	0.925217	0.925217	0.925217	0.925217
	A-770041	0.958435	0.958435	0.958435	0.958435	0.958435	0.958435	0.958435	0.958435	0.958435	0.958435	0.958435
	CAY10603	0.910704	0.910704	0.910704	0.910704	0.910704	0.910704	0.910704	0.910704	0.910704	0.910704	0.910704
	Linifanib	0.929898	0.920599	0.929898	0.929898	0.920599	0.929898	0.920599	0.929898	0.929898	0.929898	0.929898
	JNJ38877605	0.953311	0.953311	0.953311	0.953311	0.953311	0.953311	0.953311	0.953311	0.953311	0.953311	0.953311
	SB216763	0.956937	0.956937	0.956937	0.956937	0.956937	0.956937	0.956937	0.956937	0.956937	0.956937	0.956937
	Linsitinib	0.934064	0.934064	0.934064	0.934064	0.934064	0.934064	0.934064	0.934064	0.934064	0.934064	0.934064
	Shikonin	0.957857	0.957857	0.957857	0.957857	0.957857	0.957857	0.957857	0.957857	0.957857	0.957857	0.957857
	Quizartinib	0.940933	0.940933	0.940933	0.940933	0.940933	0.940933	0.940933	0.940933	0.940933	0.940933	0.940933
	LDN-193189	0.936482	0.936482	0.936482	0.936482	0.936482	0.936482	0.936482	0.936482	0.936482	0.936482	0.936482
	AZD3514	0.951713	0.942196	0.951713	0.951713	0.942196	0.951713	0.951713	0.951713	0.951713	0.951713	0.951713
	MCT4_1422	0.931912	0.931912	0.931912	0.931912	0.931912	0.931912	0.931912	0.931912	0.931912	0.931912	0.931912
	TANK_1366	0.93235	0.93235	0.93235	0.93235	0.93235	0.93235	0.93235	0.93235	0.93235	0.93235	0.93235
	AS601245	0.917019	0.907849	0.917019	0.917019	0.898679	0.917019	0.907849	0.917019	0.917019	0.907849	0.917019
	LCL161	0.945651	0.945651	0.945651	0.945651	0.945651	0.945651	0.945651	0.945651	0.945651	0.945651	0.945651
	YK-4-279	0.921392	0.921392	0.921392	0.921392	0.921392	0.921392	0.921392	0.921392	0.921392	0.921392	0.921392
	Navitoclax	0.92261	0.92261	0.92261	0.92261	0.92261	0.92261	0.92261	0.92261	0.92261	0.92261	0.92261
	Alisertib	0.918963	0.918963	0.918963	0.918963	0.918963	0.918963	0.918963	0.918963	0.918963	0.918963	0.918963
	Obatoclax Mesylate	0.932191	0.932191	0.932191	0.932191	0.932191	0.932191	0.932191	0.932191	0.932191	0.932191	0.932191
	FEN1_3940	0.949491	0.939996	0.949491	0.949491	0.939996	0.949491	0.939996	0.949491	0.949491	0.949491	0.949491
	CP724714	0.911105	0.911105	0.911105	0.911105	0.911105	0.911105	0.911105	0.911105	0.911105	0.911105	0.911105
	Fulvestrant	0.930846	0.930846	0.930846	0.930846	0.930846	0.930846	0.930846	0.930846	0.930846	0.930846	0.930846
	CGP-60474	0.94986	0.94986	0.94986	0.94986	0.94986	0.94986	0.94986	0.94986	0.94986	0.94986	0.94986
	WZ-1-84	0.922097	0.922097	0.922097	0.922097	0.922097	0.922097	0.922097	0.922097	0.922097	0.922097	0.922097
	PFI-3	0.938161	0.938161	0.938161	0.938161	0.938161	0.938161	0.938161	0.938161	0.938161	0.938161	0.938161
	AZD8186	0.912883	0.912883	0.912883	0.912883	0.912883	0.912883	0.912883	0.912883	0.912883	0.912883	0.912883
	Cyclopamine	0.941232	0.941232	0.941232	0.941232	0.941232	0.941232	0.941232	0.941232	0.941232	0.941232	0.941232
	VNLG/124	0.912347	0.912347	0.912347	0.912347	0.912347	0.912347	0.912347	0.912347	0.912347	0.912347	0.912347
	JNK-9L	0.920372	0.920372	0.920372	0.920372	0.920372	0.920372	0.920372	0.920372	0.920372	0.920372	0.920372
	CD532	0.948962	0.948962	0.948962	0.948962	0.948962	0.948962	0.948962	0.948962	0.948962	0.948962	0.948962
	Elesclomol	0.953753	0.953753	0.953753	0.953753	0.953753	0.953753	0.953753	0.953753	0.953753	0.953753	0.953753
	TW 37	0.919867	0.910668	0.910668	0.919867	0.910668	0.919867	0.919867	0.910668	0.919867	0.910668	0.919867
	Apitolisib	0.914313	0.896027	0.90517	0.90517	0.896027	0.914313	0.90517	0.90517	0.90517	0.90517	0.90517
	Motesanib	0.958468	0.939299	0.948883	0.948883	0.939299	0.958468	0.948883	0.948883	0.948883	0.948883	0.948883
	WH-4-023	0.912197	0.875709	0.893953	0.903075	0.893953	0.912197	0.903075	0.893953	0.903075	0.903075	0.903075
	PHA-665752	0.943715	0.905967	0.924841	0.924841	0.905967	0.943715	0.924841	0.924841	0.924841	0.924841	0.924841
	Pilaralisib	0.947062	0.776591	0.861826	0.871297	0.795532	0.947062	0.861826	0.852356	0.861826	0.861826	0.861826
	KIN001-244	0.848972	0.782199	0.820355	0.829894	0.877589	0.734504	0.858511	0.763121	0.829894	0.810816	0.829894
	KIN001-042	0.500642	0.676793	0.593353	0.611895	0.574811	0.611895	0.537726	0.639709	0.602624	0.593353	0.602624
	Selisistat	0.447482	0.689869	0.568676	0.615288	0.372902	0.745804	0.40087	0.717836	0.624611	0.559353	0.615288
MOLI		p-0	p-1	p-macro avg	p-weighted avg	Sensitivity	Specificity	f1score-0	f1score-1	f1score-accuracy	f1score-macro avg	f1score-weighted avg
	AZ628	0.98	0.6	0.79	0.91	0.87	0.9	0.92	0.72	0.88	0.82	0.88
	Tozasertib	0.75	0.69	0.72	0.71	0.12	0.98	0.21	0.81	0.69	0.51	0.61
	NVP-TAE684	0.71	0.85	0.78	0.81	0.68	0.87	0.69	0.86	0.81	0.78	0.81
	Saracatinib	0.83	0.87	0.85	0.84	0.95	0.62	0.89	0.72	0.84	0.8	0.83
	S-Trityl-L-cysteine	0.9	0.85	0.88	0.87	0.69	0.96	0.78	0.9	0.87	0.84	0.86
	GNF-2	0.82	0.86	0.84	0.84	0.85	0.83	0.84	0.85	0.84	0.84	0.84
	A-443654	0.62	0.76	0.69	0.71	0.5	0.84	0.55	0.8	0.72	0.68	0.72
	GW843682X	0.72	0.91	0.82	0.85	0.84	0.84	0.78	0.88	0.84	0.83	0.84
	Entinostat	0.79	0.81	0.8	0.8	0.58	0.92	0.67	0.86	0.8	0.76	0.79
	GSK319347A	0.73	0.95	0.84	0.88	0.92	0.82	0.81	0.88	0.86	0.85	0.86
	A-770041	0.83	0.89	0.86	0.87	0.76	0.92	0.79	0.9	0.87	0.85	0.87
	WH-4-023	1	0.61	0.8	0.87	0.68	1	0.81	0.75	0.78	0.78	0.79
	CAY10603	0.81	0..91	0.86	0.86	0.92	0.79	0.86	0.85	0.85	0.85	0.85
	Linifanib	0.79	0.78	0.79	0.79	0.79	0.78	0.79	0.78	0.79	0.79	0.79
	KIN001-042	0.63	0.84	0.73	0.76	0.78	0.72	0.7	0.77	0.74	0.73	0.74
	JNJ38877605	0.67	0.75	0.71	0.71	0.67	0.75	0.67	0.75	0.71	0.71	0.71
	KIN001-244	0.85	0.73	0.79	0.8	0.85	0.73	0.85	0.73	0.8	0.79	0.8
	SB216763	0.67	0.8	0.73	0.75	0.62	0.83	0.64	0.82	0.76	0.73	0.76
	Linsitinib	0.97	0.68	0.82	0.86	0.72	0.96	0.83	0.79	0.81	0.81	0.81
	Shikonin	0.79	0.75	0.77	0.77	0.7	0.83	0.74	0.79	0.77	0.76	0.77
	Quizartinib	0.99	0.85	0.92	0.95	0.94	0.97	0.96	0.91	0.95	0.94	0.95
	LDN-193189	0.76	0.8	0.78	0.78	0.74	0.82	0.75	0.81	0.78	0.78	0.78
	AZD3514	0.97	0.83	0.9	0.91	0.82	0.97	0.89	0.9	0.89	0.89	0.89
	MCT4_1422	0.81	0.83	0.82	0.82	0.75	0.87	0.78	0.85	0.82	0.81	0.82
	TANK_1366	0.96	0.73	0.84	0.86	0.76	0.95	0.84	0.82	0.83	0.83	0.84
	AS601245	0.56	0.87	0.71	0.71	0.71	0.76	0.63	0.81	0.75	0.72	0.76
	LCL161	0.85	0.76	0.81	0.8	0.66	0.91	0.75	0.83	0.79	0.79	0.79
	YK-4-279	0.8	0.8	0.8	0.8	0.76	0.84	0.78	0.82	0.8	0.8	0.8
	Navitoclax	1	0.82	0.91	0.96	0.94	1	0.97	0.9	0.95	0.94	0.96
	Alisertib	1	0.75	0.88	0.95	0.92	1	0.96	0.86	0.94	0.91	0.94
	Obatoclax Mesylate	0.96	0.74	0.85	0.89	0.84	0.93	0.89	0.82	0.87	0.86	0.87
	TW 37	0.95	0.81	0.88	0.89	0.85	0.93	0.9	0.86	0.88	0.88	0.88
	FEN1_3940	0.7	0.89	0.8	0.83	0.79	0.83	0.74	0.86	0.82	0.8	0.82
	CP724714	0.74	0.82	0.78	0.8	0.61	0.89	0.67	0.86	0.8	0.77	0.8
	Fulvestrant	0.82	0.84	0.83	0.83	0.76	0.89	0.79	0.86	0.84	0.83	0.83
	PHA-665752	0.96	0.78	0.87	0.88	0.75	0.97	0.84	0.86	0.85	0.85	0.85
	CGP-60474	0.86	0.86	0.86	0.86	0.8	0.9	0.83	0.88	0.86	0.85	0.86
	WZ-1-84	0.86	0.85	0.85	0.85	0.7	0.94	0.78	0.89	0.85	0.83	0.85
	Selisistat	0.5	0.88	0.69	0.78	0.74	0.73	0.6	0.8	0.73	0.7	0.74
	Apitolisib	0.88	0.9	0.89	0.89	0.89	0.89	0.88	0.9	0.89	0.89	0.89
	Pilaralisib	0.95	0.77	0.86	0.87	0.77	0.95	0.85	0.85	0.85	0.85	0.85
	PFI-3	0.7	0.88	0.79	0.83	0.7	0.88	0.7	0.88	0.83	0.79	0.83
	AZD8186	1	0.61	0.8	0.92	0.82	1	0.9	0.76	0.86	0.83	0.87
	Motesanib	0.87	0.76	0.82	0.83	0.87	0.76	0.87	0.76	0.83	0.82	0.83
	Cyclopamine	0.61	0.93	0.77	0.82	0.88	0.73	0.72	0.81	0.78	0.77	0.78
	VNLG/124	0.74	0.91	0.82	0.84	0.88	0.8	0.8	0.85	0.83	0.82	0.83
	JNK-9L	0.94	0.7	0.82	0.85	0.75	0.92	0.83	0.79	0.81	0.81	0.82
	CD532	0.94	0.82	0.88	0.89	0.83	0.94	0.88	0.88	0.88	0.88	0.88
	Elesclomol	1	0.68	0.84	0.96	0.93	1	0.96	0.81	0.94	0.89	0.94
netDx-ElasticNet		p-0	p-1	p-macro avg	p-weighted avg	Sensitivity	Specificity	f1score-0	f1score-1	f1score-accuracy	f1score-macro avg	f1score-weighted avg
	AZ628	0.84	1	0.92	0.86	1	0.07	0.91	0.13	0.84	0.52	0.77
	Tozasertib	0.5	0.62	0.56	0.58	0.03	0.98	0.05	0.76	0.62	0.4	0.49
	NVP-TAE684	0	0.7	0.35	0.49	0	1	0	0.82	0.7	0.41	0.58
	Saracatinib	0.76	0.5	0.63	0.68	0.85	0.35	0.8	0.41	0.7	0.61	0.69
	S-Trityl-L-cysteine	0.73	0.68	0.71	0.7	0.21	0.96	0.33	0.8	0.69	0.56	0.63
	GNF-2	0.64	0.69	0.67	0.67	0.64	0.69	0.64	0.69	0.67	0.67	0.67
	A-443654	0.29	0.7	0.49	0.57	0.06	0.93	0.1	0.8	0.67	0.45	0.59
	GW843682X	0.56	0.7	0.63	0.65	0.15	0.94	0.23	0.8	0.69	0.52	0.62
	Entinostat	0.75	0.66	0.71	0.69	0.08	0.99	0.14	0.79	0.66	0.47	0.56
	GSK319347A	0.62	0.74	0.68	0.7	0.29	0.92	0.4	0.82	0.72	0.61	0.69
	A-770041	0.71	0.67	0.69	0.68	0.24	0.94	0.36	0.78	0.67	0.57	0.62
	WH-4-023	0.72	0.4	0.56	0.63	0.85	0.24	0.78	0.3	0.67	0.54	0.64
	CAY10603	0.68	0.84	0.76	0.76	0.87	0.62	0.76	0.72	0.74	0.74	0.74
	Linifanib	0.68	0.72	0.7	0.7	0.74	0.66	0.71	0.69	0.7	0.7	0.7
	KIN001-042	0.35	0.61	0.48	0.51	0.15	0.82	0.22	0.7	0.57	0.46	0.51
	JNJ38877605	0.51	0.6	0.55	0.56	0.23	0.84	0.32	0.7	0.58	0.51	0.54
	KIN001-244	0.81	0.91	0.86	0.84	0.97	0.59	0.88	0.72	0.83	0.8	0.82
	SB216763	0.66	0.75	0.71	0.72	0.36	0.91	0.46	0.83	0.74	0.64	0.71
	Linsitinib	0.63	0.76	0.7	0.69	0.94	0.24	0.76	0.37	0.65	0.56	0.59
	Shikonin	0.59	0.7	0.64	0.65	0.67	0.62	0.63	0.65	0.64	0.64	0.64
	Quizartinib	0.81	0.59	0.7	0.75	0.9	0.4	0.85	0.48	0.77	0.66	0.76
	LDN-193189	0.63	0.73	0.68	0.69	0.63	0.73	0.63	0.73	0.69	0.68	0.69
	AZD3514	0.62	0.74	0.68	0.67	0.88	0.39	0.73	0.51	0.65	0.62	0.63
	MCT4_1422	0.5	0.56	0.53	0.53	0.07	0.94	0.12	0.7	0.55	0.41	0.44
	TANK_1366	0.74	0.63	0.69	0.7	0.76	0.61	0.75	0.62	0.7	0.69	0.7
	AS601245	0.7	0.72	0.71	0.71	0.1	0.98	0.17	0.83	0.72	0.5	0.63
	LCL161	0.55	0.55	0.55	0.55	0.4	0.69	0.46	0.61	0.55	0.54	0.54
	YK-4-279	0.62	0.71	0.67	0.67	0.58	0.74	0.6	0.73	0.68	0.66	0.67
	Navitoclax	0.84	0.72	0.78	0.81	0.95	0.42	0.89	0.53	0.83	0.71	0.81
	Alisertib	0.85	0.67	0.76	0.81	0.95	0.38	0.9	0.48	0.83	0.69	0.81
	Obatoclax Mesylate	0.68	0.65	0.66	0.67	0.95	0.17	0.79	0.28	0.68	0.53	0.61
	TW 37	0.59	0.56	0.57	0.58	0.83	0.27	0.69	0.36	0.58	0.53	0.55
	FEN1_3940	0.6	0.66	0.63	0.64	0.2	0.92	0.3	0.77	0.65	0.54	0.6
	CP724714	0.5	0.68	0.59	0.62	0.01	0.99	0.03	0.8	0.67	0.41	0.55
	Fulvestrant	0.77	0.58	0.67	0.66	0.1	0.98	0.18	0.73	0.59	0.45	0.48
	PHA-665752	0.65	0.72	0.69	0.69	0.84	0.48	0.74	0.58	0.67	0.66	0.66
	CGP-60474	0.84	0.74	0.79	0.78	0.6	0.91	0.7	0.81	0.77	0.76	0.76
	WZ-1-84	0.5	0.71	0.6	0.64	0.26	0.87	0.35	0.78	0.67	0.56	0.64
	Selisistat	0.75	0.73	0.74	0.73	0.05	0.99	0.1	0.84	0.73	0.47	0.63
	Apitolisib	0.61	0.68	0.64	0.65	0.65	0.64	0.63	0.66	0.65	0.64	0.65
	Pilaralisib	0.69	0.62	0.65	0.66	0.73	0.57	0.71	0.59	0.66	0.65	0.66
	PFI-3	0.5	0.71	0.6	0.65	0.01	0.99	0.03	0.83	0.71	0.43	0.59
	AZD8186	0.82	0	0.41	0.67	1	0	0.9	0	0.82	0.45	0.73
	Motesanib	0.62	0.71	0.67	0.66	0.98	0.06	0.76	0.12	0.62	0.44	0.5
	Cyclopamine	0.56	0.66	0.61	0.63	0.13	0.94	0.21	0.78	0.65	0.5	0.58
	VNLG/124	0.54	0.68	0.61	0.62	0.49	0.72	0.51	0.7	0.63	0.61	0.63
	JNK-9L	0.53	0.61	0.57	0.57	0.93	0.12	0.68	0.2	0.54	0.44	0.45
	CD532	0.8	0.75	0.78	0.78	0.82	0.72	0.81	0.74	0.78	0.77	0.78
	Elesclomol	0.86	0	0.43	0.74	1	0	0.93	0	0.86	0.46	0.8
netDx-SVR		p-0	p-1	p-macro avg	p-weighted avg	Sensitivity	Specificity	f1score-0	f1score-1	f1score-accuracy	f1score-macro avg	f1score-weighted avg
	AZ628	0.84	1	0.92	0.86	1	0.07	0.91	0.13	0.84	0.52	0.77
	Tozasertib	1	0.64	0.82	0.78	0.1	1	0.18	0.78	0.66	0.48	0.55
	NVP-TAE684	1	0.71	0.85	0.79	0.03	1	0.06	0.83	0.71	0.44	0.6
	Saracatinib	0.82	0.58	0.7	0.75	0.82	0.58	0.82	0.58	0.75	0.7	0.75
	S-Trityl-L-cysteine	0.8	0.71	0.76	0.75	0.32	0.96	0.45	0.82	0.73	0.64	0.69
	GNF-2	0.74	0.72	0.73	0.73	0.64	0.8	0.69	0.76	0.73	0.72	0.73
	A-443654	0.88	0.74	0.81	0.78	0.22	0.99	0.35	0.85	0.75	0.6	0.7
	GW843682X	0.91	0.75	0.83	0.8	0.29	0.99	0.44	0.85	0.76	0.65	0.72
	Entinostat	0.57	0.66	0.62	0.63	0.11	0.96	0.18	0.78	0.65	0.48	0.57
	GSK319347A	0.8	0.76	0.78	0.77	0.35	0.96	0.49	0.85	0.77	0.67	0.74
	A-770041	0.62	0.69	0.66	0.66	0.37	0.86	0.46	0.77	0.67	0.61	0.65
	WH-4-023	0.78	0.52	0.65	0.7	0.83	0.44	0.8	0.48	0.71	0.64	0.71
	CAY10603	0.69	0.85	0.77	0.77	0.87	0.64	0.77	0.73	0.75	0.75	0.75
	Linifanib	0.69	0.75	0.72	0.72	0.77	0.66	0.72	0.7	0.71	0.71	0.71
	KIN001-042	0.41	0.62	0.52	0.54	0.27	0.76	0.32	0.69	0.57	0.51	0.55
	JNJ38877605	0.62	0.64	0.63	0.63	0.36	0.84	0.45	0.72	0.63	0.59	0.61
	KIN001-244	0.8	0.9	0.85	0.84	0.97	0.58	0.88	0.7	0.83	0.79	0.81
	SB216763	0.76	0.75	0.75	0.75	0.31	0.95	0.44	0.84	0.75	0.64	0.71
	Linsitinib	0.67	0.87	0.77	0.75	0.96	0.35	0.79	0.5	0.7	0.64	0.67
	Shikonin	0.64	0.68	0.66	0.66	0.58	0.73	0.61	0.7	0.66	0.65	0.66
	Quizartinib	0.84	0.77	0.81	0.83	0.95	0.5	0.89	0.61	0.83	0.75	0.82
	LDN-193189	0.73	0.78	0.76	0.76	0.68	0.82	0.7	0.8	0.76	0.75	0.76
	AZD3514	0.65	0.74	0.69	0.69	0.85	0.48	0.74	0.59	0.68	0.66	0.67
	MCT4_1422	0.64	0.6	0.62	0.62	0.28	0.87	0.39	0.71	0.61	0.55	0.57
	TANK_1366	0.75	0.68	0.72	0.72	0.81	0.61	0.78	0.65	0.73	0.71	0.72
	AS601245	0.71	0.73	0.72	0.72	0.17	0.97	0.28	0.83	0.73	0.55	0.67
	LCL161	0.6	0.6	0.6	0.6	0.5	0.7	0.54	0.64	0.6	0.59	0.6
	YK-4-279	0.66	0.72	0.69	0.69	0.57	0.79	0.61	0.75	0.7	0.68	0.69
	Navitoclax	0.87	0.7	0.78	0.83	0.93	0.53	0.9	0.61	0.84	0.75	0.83
	Alisertib	0.89	0.62	0.75	0.83	0.91	0.57	0.9	0.59	0.83	0.74	0.83
	Obatoclax Mesylate	0.69	0.7	0.7	0.69	0.95	0.22	0.8	0.34	0.69	0.57	0.64
	TW 37	0.7	0.68	0.69	0.69	0.79	0.58	0.74	0.63	0.7	0.69	0.69
	FEN1_3940	0.72	0.7	0.71	0.7	0.31	0.93	0.44	0.8	0.7	0.62	0.66
	CP724714	1	0.68	0.84	0.78	0.03	1	0.05	0.81	0.68	0.43	0.56
	Fulvestrant	0.78	0.59	0.68	0.67	0.14	0.97	0.24	0.73	0.6	0.48	0.51
	PHA-665752	0.75	0.79	0.77	0.77	0.84	0.68	0.8	0.73	0.77	0.76	0.77
	CGP-60474	0.82	0.74	0.78	0.78	0.62	0.89	0.71	0.81	0.77	0.76	0.76
	WZ-1-84	0.57	0.73	0.65	0.68	0.35	0.87	0.44	0.8	0.7	0.62	0.68
	Selisistat	0.5	0.72	0.61	0.66	0.02	0.9	0.03	0.83	0.72	0.43	0.61
	Apitolisib	0.69	0.79	0.74	0.74	0.79	0.69	0.73	0.74	0.74	0.74	0.74
	Pilaralisib	0.71	0.63	0.67	0.67	0.72	0.61	0.71	0.62	0.67	0.67	0.67
	PFI-3	0	0.71	0.35	0.5	0	1	0	0.83	0.71	0.41	0.59
	AZD8186	0.83	0.75	0.79	0.81	0.99	0.09	0.9	0.16	0.83	0.53	0.77
	Motesanib	0.61	0.5	0.55	0.57	0.97	0.05	0.75	0.09	0.6	0.42	0.49
	Cyclopamine	0.58	0.67	0.63	0.64	0.18	0.93	0.28	0.78	0.66	0.53	0.6
	VNLG/124	0.61	0.75	0.68	0.69	0.62	0.74	0.62	0.74	0.69	0.68	0.69
	JNK-9L	0.55	0.66	0.6	0.6	0.9	0.21	0.68	0.32	0.57	0.5	0.51
	CD532	0.83	0.73	0.78	0.79	0.79	0.78	0.81	0.75	0.78	0.78	0.79
	Elesclomol	0.86	0	0.43	0.74	1	0	0.93	0	0.86	0.46	0.8
netDx-KNN		p-0	p-1	p-macro avg	p-weighted avg	Sensitivity	Specificity	f1score-0	f1score-1	f1score-accuracy	f1score-macro avg	f1score-weighted avg
	AZ628	0.83	0.25	0.54	0.73	0.95	0.07	0.89	0.11	0.8	0.5	0.75
	Tozasertib	0.43	0.67	0.55	0.58	0.55	0.55	0.48	0.61	0.55	0.54	0.56
	NVP-TAE684	0.38	0.76	0.57	0.64	0.55	0.61	0.44	0.68	0.59	0.56	0.61
	Saracatinib	0.73	0.45	0.59	0.65	0.9	0.19	0.81	0.27	0.69	0.54	0.65
	S-Trityl-L-cysteine	0.46	0.74	0.6	0.64	0.63	0.59	0.53	0.66	0.6	0.59	0.61
	GNF-2	0.55	0.74	0.65	0.65	0.84	0.39	0.67	0.51	0.6	0.59	0.58
	A-443654	0.35	0.74	0.54	0.62	0.53	0.57	0.42	0.64	0.56	0.53	0.57
	GW843682X	0.42	0.77	0.59	0.66	0.65	0.57	0.51	0.66	0.59	0.58	0.61
	Entinostat	0.52	0.82	0.67	0.71	0.76	0.61	0.62	0.7	0.66	0.66	0.67
	GSK319347A	0.47	0.82	0.65	0.71	0.71	0.64	0.56	0.72	0.66	0.64	0.67
	A-770041	0.57	0.74	0.65	0.67	0.59	0.73	0.58	0.73	0.67	0.66	0.67
	WH-4-023	0.76	0.56	0.66	0.7	0.88	0.36	0.82	0.44	0.73	0.63	0.71
	CAY10603	0.64	0.83	0.73	0.74	0.88	0.54	0.74	0.66	0.7	0.7	0.7
	Linifanib	0.6	0.74	0.67	0.67	0.83	0.47	0.69	0.57	0.64	0.63	0.63
	KIN001-042	0.48	0.71	0.59	0.62	0.63	0.57	0.55	0.63	0.59	0.59	0.6
	JNJ38877605	0.53	0.72	0.62	0.64	0.72	0.53	0.61	0.61	0.61	0.61	0.61
	KIN001-244	0.78	0.83	0.81	0.8	0.94	0.53	0.85	0.65	0.79	0.75	0.78
	SB216763	0.39	0.75	0.57	0.64	0.61	0.55	0.48	0.63	0.57	0.55	0.58
	Linsitinib	0.64	0.74	0.69	0.68	0.93	0.29	0.76	0.42	0.66	0.59	0.62
	Shikonin	0.54	0.73	0.64	0.65	0.8	0.44	0.65	0.55	0.6	0.6	0.59
	Quizartinib	0.79	0.65	0.72	0.75	0.95	0.27	0.86	0.38	0.77	0.62	0.74
	LDN-193189	0.56	0.78	0.67	0.69	0.78	0.55	0.65	0.65	0.65	0.65	0.65
	AZD3514	0.59	0.61	0.6	0.6	0.79	0.37	0.67	0.46	0.59	0.57	0.57
	MCT4_1422	0.52	0.65	0.59	0.59	0.68	0.49	0.59	0.56	0.57	0.57	0.57
	TANK_1366	0.64	0.59	0.61	0.62	0.86	0.29	0.73	0.39	0.63	0.56	0.59
	AS601245	0.43	0.79	0.61	0.68	0.57	0.68	0.49	0.73	0.65	0.61	0.66
	LCL161	0.52	0.6	0.56	0.56	0.76	0.34	0.62	0.43	0.54	0.52	0.52
	YK-4-279	0.51	0.72	0.62	0.63	0.75	0.48	0.61	0.57	0.59	0.59	0.59
	Navitoclax	0.84	0.69	0.77	0.81	0.94	0.42	0.89	0.52	0.82	0.71	0.8
	Alisertib	0.84	0.54	0.69	0.78	0.92	0.35	0.88	0.43	0.8	0.65	0.78
	Obatoclax Mesylate	0.7	0.83	0.77	0.75	0.97	0.24	0.82	0.37	0.72	0.59	0.66
	TW 37	0.61	0.71	0.66	0.65	0.91	0.27	0.73	0.39	0.63	0.56	0.58
	FEN1_3940	0.53	0.75	0.64	0.67	0.61	0.68	0.57	0.71	0.65	0.64	0.66
	CP724714	0.36	0.7	0.53	0.59	0.5	0.57	0.42	0.63	0.55	0.52	0.56
	Fulvestrant	0.48	0.6	0.54	0.55	0.6	0.48	0.53	0.53	0.53	0.53	0.53
	PHA-665752	0.61	0.64	0.63	0.63	0.8	0.41	0.69	0.5	0.62	0.6	0.6
	CGP-60474	0.55	0.76	0.65	0.67	0.82	0.45	0.66	0.57	0.62	0.61	0.61
	WZ-1-84	0.43	0.81	0.62	0.69	0.76	0.5	0.55	0.62	0.59	0.58	0.6
	Selisistat	0.45	0.79	0.62	0.69	0.46	0.77	0.46	0.78	0.69	0.62	0.69
	Apitolisib	0.59	0.8	0.7	0.7	0.86	0.49	0.7	0.61	0.66	0.65	0.65
	Pilaralisib	0.62	0.57	0.6	0.6	0.78	0.39	0.69	0.46	0.61	0.58	0.59
	PFI-3	0.46	0.83	0.64	0.72	0.66	0.68	0.54	0.75	0.67	0.64	0.69
	AZD8186	0.84	0.43	0.63	0.76	0.95	0.18	0.89	0.26	0.81	0.57	0.77
	Motesanib	0.61	0.46	0.54	0.55	0.89	0.14	0.73	0.21	0.59	0.47	0.52
	Cyclopamine	0.63	0.8	0.71	0.74	0.63	0.8	0.63	0.8	0.74	0.71	0.74
	VNLG/124	0.54	0.78	0.66	0.68	0.76	0.57	0.63	0.66	0.64	0.64	0.65
	JNK-9L	0.55	0.73	0.64	0.64	0.94	0.18	0.69	0.28	0.57	0.49	0.5
	CD532	0.73	0.77	0.75	0.75	0.88	0.57	0.8	0.66	0.75	0.73	0.74
	Elesclomol	0.86	0	0.43	0.74	0.99	0	0.92	0	0.86	0.46	0.79
TSGCNN		p-0	p-1	p-macro avg	p-weighted avg	Sensitivity	Specificity	f1score-0	f1score-1	f1score-accuracy	f1score-macro avg	f1score-weighted avg
	AZ628	1	0.7	0.85	0.95	0.91	1	0.95	0.82	0.93	0.89	0.93
	Tozasertib	0.81	0.7	0.75	0.74	0.33	0.95	0.46	0.81	0.71	0.63	0.68
	NVP-TAE684	0.69	0.77	0.73	0.74	0.33	0.94	0.45	0.84	0.75	0.65	0.72
	Saracatinib	0.93	0.69	0.81	0.86	0.84	0.85	0.88	0.76	0.84	0.82	0.85
	S-Trityl-L-cysteine	0.78	0.73	0.75	0.75	0.37	0.94	0.5	0.82	0.74	0.66	0.71
	GNF-2	0.74	0.74	0.74	0.74	0.69	0.78	0.71	0.76	0.74	0.74	0.74
	A-443654	0.52	0.76	0.64	0.69	0.38	0.85	0.44	0.8	0.71	0.62	0.69
	GW843682X	0.7	0.77	0.73	0.75	0.41	0.92	0.52	0.84	0.75	0.68	0.73
	Entinostat	0.71	0.75	0.73	0.73	0.45	0.9	0.55	0.82	0.74	0.68	0.72
	GSK319347A	0.95	0.82	0.88	0.86	0.53	0.99	0.68	0.9	0.84	0.79	0.83
	A-770041	0.87	0.75	0.81	0.8	0.49	0.95	0.62	0.84	0.78	0.73	0.76
	WH-4-023	0.96	0.77	0.86	0.9	0.88	0.92	0.92	0.84	0.89	0.88	0.9
	CAY10603	0.76	0.75	0.76	0.75	0.71	0.79	0.73	0.77	0.75	0.75	0.75
	Linifanib	0.78	0.74	0.76	0.76	0.71	0.81	0.74	0.78	0.76	0.76	0.76
	KIN001-042	0.48	0.66	0.57	0.59	0.44	0.7	0.46	0.68	0.6	0.57	0.59
	JNJ38877605	0.67	0.68	0.67	0.67	0.46	0.83	0.55	0.75	0.67	0.65	0.66
	KIN001-244	0.87	0.77	0.82	0.84	0.87	0.77	0.87	0.77	0.84	0.82	0.84
	SB216763	0.62	0.77	0.69	0.72	0.46	0.87	0.52	0.82	0.74	0.67	0.72
	Linsitinib	0.78	0.68	0.73	0.74	0.76	0.71	0.77	0.69	0.74	0.73	0.74
	Shikonin	0.71	0.72	0.72	0.72	0.62	0.79	0.66	0.75	0.72	0.71	0.71
	Quizartinib	0.89	0.65	0.77	0.83	0.87	0.71	0.88	0.68	0.83	0.78	0.83
	LDN-193189	0.71	0.76	0.73	0.74	0.65	0.8	0.67	0.78	0.74	0.73	0.74
	AZD3514	0.7	0.68	0.69	0.69	0.73	0.65	0.72	0.66	0.69	0.69	0.69
	MCT4_1422	0.61	0.62	0.62	0.62	0.4	0.79	0.49	0.7	0.62	0.59	0.6
	TANK_1366	0.78	0.64	0.71	0.72	0.73	0.7	0.76	0.67	0.72	0.71	0.72
	AS601245	0.59	0.75	0.67	0.7	0.29	0.91	0.38	0.82	0.73	0.6	0.69
	LCL161	0.69	0.63	0.66	0.66	0.5	0.79	0.58	0.7	0.65	0.64	0.64
	YK-4-279	0.66	0.72	0.69	0.69	0.58	0.78	0.62	0.75	0.7	0.68	0.69
	Navitoclax	0.98	0.8	0.89	0.94	0.93	0.93	0.95	0.86	0.93	0.91	0.93
	Alisertib	0.95	0.74	0.85	0.91	0.92	0.84	0.94	0.78	0.9	0.86	0.9
	Obatoclax Mesylate	0.8	0.67	0.73	0.75	0.84	0.6	0.82	0.63	0.75	0.72	0.75
	TW 37	0.75	0.66	0.71	0.71	0.72	0.7	0.74	0.68	0.71	0.71	0.71
	FEN1_3940	0.63	0.69	0.66	0.66	0.3	0.89	0.41	0.78	0.68	0.59	0.64
	CP724714	0.5	0.71	0.61	0.64	0.28	0.86	0.36	0.78	0.67	0.57	0.64
	Fulvestrant	0.72	0.66	0.69	0.69	0.44	0.87	0.54	0.75	0.68	0.65	0.66
	PHA-665752	0.89	0.76	0.83	0.83	0.76	0.89	0.82	0.82	0.82	0.82	0.82
	CGP-60474	0.91	0.79	0.85	0.84	0.69	0.95	0.78	0.86	0.83	0.82	0.83
	WZ-1-84	0.65	0.78	0.72	0.74	0.5	0.87	0.57	0.82	0.75	0.7	0.74
	Selisistat	0.58	0.8	0.69	0.74	0.46	0.87	0.51	0.83	0.75	0.67	0.74
	Apitolisib	0.7	0.73	0.71	0.71	0.67	0.75	0.68	0.74	0.71	0.71	0.71
	Pilaralisib	0.78	0.63	0.7	0.71	0.66	0.76	0.71	0.69	0.7	0.7	0.7
	PFI-3	0.64	0.82	0.73	0.77	0.54	0.88	0.59	0.85	0.78	0.72	0.77
	AZD8186	0.91	0.67	0.79	0.87	0.93	0.61	0.92	0.63	0.87	0.78	0.87
	Motesanib	0.71	0.61	0.66	0.67	0.79	0.51	0.75	0.55	0.68	0.65	0.67
	Cyclopamine	1	0.72	0.86	0.82	0.29	1	0.45	0.84	0.75	0.64	0.7
	VNLG/124	0.73	0.79	0.76	0.77	0.67	0.84	0.7	0.82	0.77	0.76	0.77
	JNK-9L	0.68	0.8	0.74	0.74	0.87	0.56	0.76	0.66	0.72	0.71	0.71
	CD532	0.87	0.75	0.81	0.82	0.79	0.84	0.83	0.79	0.81	0.81	0.81
	Elesclomol	0.92	0.65	0.78	0.88	0.96	0.46	0.94	0.54	0.89	0.74	0.88
MOICVAE		p-0	p-1	p-macro avg	p-weighted avg	Sensitivity	Specificity	f1score-0	f1score-1	f1score-accuracy	f1score-macro avg	f1score-weighted avg
	AZ628	1	0.82	0.91	0.97	0.95	1	0.98	0.9	0.96	0.94	0.96
	Tozasertib	1	0.67	0.84	0.8	0.2	1	0.33	0.8	0.7	0.57	0.62
	NVP-TAE684	1	0.75	0.88	0.83	0.24	1	0.39	0.86	0.77	0.63	0.72
	Saracatinib	0.93	0.71	0.82	0.86	0.85	0.85	0.89	0.77	0.85	0.83	0.86
	S-Trityl-L-cysteine	0.75	0.76	0.75	0.75	0.47	0.91	0.58	0.83	0.75	0.7	0.74
	GNF-2	0.85	0.82	0.84	0.83	0.78	0.88	0.81	0.85	0.83	0.83	0.83
	A-443654	0.65	0.76	0.71	0.73	0.34	0.92	0.45	0.83	0.75	0.64	0.72
	GW843682X	0.73	0.79	0.76	0.77	0.47	0.92	0.57	0.85	0.77	0.71	0.76
	Entinostat	0.91	0.8	0.86	0.84	0.55	0.97	0.69	0.88	0.82	0.78	0.81
	GSK319347A	1	0.85	0.93	0.9	0.62	1	0.76	0.92	0.88	0.84	0.87
	A-770041	0.74	0.71	0.73	0.72	0.41	0.91	0.53	0.8	0.72	0.67	0.7
	WH-4-023	0.96	0.74	0.85	0.9	0.86	0.92	0.91	0.82	0.88	0.87	0.88
	CAY10603	0.94	0.9	0.92	0.92	0.88	0.95	0.91	0.92	0.92	0.91	0.91
	Linifanib	0.87	0.83	0.85	0.85	0.81	0.89	0.84	0.86	0.85	0.85	0.85
	KIN001-042	0.54	0.71	0.63	0.64	0.52	0.73	0.53	0.72	0.65	0.62	0.65
	JNJ38877605	0.87	0.75	0.81	0.8	0.58	0.94	0.7	0.83	0.79	0.77	0.78
	KIN001-244	0.92	0.9	0.91	0.91	0.95	0.85	0.93	0.88	0.91	0.9	0.91
	SB216763	0.72	0.8	0.76	0.77	0.51	0.91	0.6	0.85	0.78	0.73	0.77
	Linsitinib	0.94	0.91	0.93	0.93	0.93	0.92	0.94	0.92	0.93	0.93	0.93
	Shikonin	0.86	0.77	0.81	0.81	0.66	0.91	0.75	0.83	0.8	0.79	0.79
	Quizartinib	0.94	0.91	0.93	0.93	0.97	0.83	0.96	0.87	0.93	0.91	0.93
	LDN-193189	0.82	0.81	0.82	0.82	0.71	0.89	0.76	0.85	0.81	0.81	0.81
	AZD3514	0.84	0.84	0.84	0.84	0.87	0.82	0.85	0.83	0.84	0.84	0.84
	MCT4_1422	0.88	0.73	0.8	0.8	0.57	0.94	0.69	0.82	0.77	0.75	0.76
	TANK_1366	0.98	0.82	0.9	0.91	0.85	0.98	0.91	0.89	0.9	0.9	0.9
	AS601245	1	0.76	0.88	0.83	0.27	1	0.43	0.86	0.78	0.65	0.73
	LCL161	0.86	0.78	0.82	0.82	0.72	0.89	0.79	0.83	0.81	0.81	0.81
	YK-4-279	0.81	0.77	0.79	0.79	0.63	0.89	0.71	0.83	0.78	0.77	0.78
	Navitoclax	0.96	0.86	0.91	0.93	0.96	0.86	0.96	0.86	0.93	0.91	0.93
	Alisertib	0.96	0.84	0.9	0.93	0.96	0.84	0.96	0.84	0.93	0.9	0.93
	Obatoclax Mesylate	0.9	0.86	0.88	0.89	0.93	0.81	0.92	0.84	0.89	0.88	0.89
	TW 37	0.89	0.82	0.86	0.86	0.85	0.87	0.87	0.84	0.86	0.86	0.86
	FEN1_3940	0.9	0.74	0.82	0.8	0.42	0.97	0.57	0.84	0.77	0.7	0.74
	CP724714	0.94	0.77	0.85	0.82	0.38	0.99	0.55	0.86	0.79	0.7	0.76
	Fulvestrant	0.84	0.67	0.75	0.74	0.41	0.94	0.55	0.78	0.7	0.66	0.68
	PHA-665752	0.96	0.89	0.93	0.93	0.9	0.95	0.93	0.92	0.93	0.93	0.93
	CGP-60474	0.89	0.81	0.85	0.85	0.73	0.93	0.8	0.86	0.84	0.83	0.84
	WZ-1-84	0.75	0.8	0.78	0.78	0.53	0.91	0.62	0.85	0.79	0.74	0.78
	Selisistat	0.63	0.77	0.7	0.73	0.3	0.93	0.41	0.84	0.75	0.63	0.72
	Apitolisib	0.93	0.85	0.89	0.89	0.81	0.95	0.87	0.9	0.88	0.88	0.88
	Pilaralisib	0.84	0.75	0.79	0.8	0.79	0.8	0.81	0.77	0.8	0.79	0.8
	PFI-3	0.77	0.82	0.79	0.8	0.49	0.94	0.6	0.87	0.81	0.74	0.79
	AZD8186	0.97	0.78	0.88	0.94	0.95	0.88	0.96	0.83	0.93	0.89	0.93
	Motesanib	0.86	0.95	0.9	0.89	0.98	0.75	0.91	0.84	0.89	0.87	0.88
	Cyclopamine	0.75	0.71	0.73	0.73	0.32	0.94	0.44	0.81	0.72	0.63	0.68
	VNLG/124	0.89	0.84	0.87	0.86	0.73	0.94	0.8	0.89	0.86	0.85	0.86
	JNK-9L	0.8	0.94	0.87	0.87	0.96	0.74	0.87	0.83	0.85	0.85	0.85
	CD532	0.95	0.85	0.9	0.9	0.88	0.93	0.91	0.89	0.9	0.9	0.9
	Elesclomol	0.94	1	0.97	0.95	1	0.58	0.97	0.74	0.94	0.85	0.94
Autoencoder		p-0	p-1	p-macro avg	p-weighted avg	Sensitivity	Specificity	f1score-0	f1score-1	f1score-accuracy	f1score-macro avg	f1score-weighted avg
	AZ628	0.86	0	0.43	0.74	1	0	0.93	0	0.86	0.46	0.8
	Tozasertib	0.25	0.63	0.44	0.49	0.05	0.91	0.09	0.74	0.6	0.42	0.51
	NVP-TAE684	0	0.68	0.34	0.46	0	1	0	0.81	0.68	0.41	0.55
	Saracatinib	0.63	0	0.31	0.4	0.96	0	0.76	0	0.61	0.38	0.48
	S-Trityl-L-cysteine	0	0.67	0.33	0.45	0	1	0	0.8	0.67	0.4	0.54
	GNF-2	0.55	0.57	0.56	0.56	0.4	0.71	0.46	0.63	0.56	0.55	0.55
	A-443654	0	0.63	0.32	0.4	0	1	0	0.77	0.63	0.39	0.49
	GW843682X	0	0.61	0.31	0.38	0	1	0	0.76	0.61	0.38	0.47
	Entinostat	1	0.73	0.87	0.81	0.07	1	0.12	0.85	0.74	0.49	0.64
	GSK319347A	0.67	0.72	0.69	0.7	0.28	0.93	0.39	0.81	0.71	0.6	0.67
	A-770041	0	0.66	0.33	0.44	0	1	0	0.8	0.66	0.4	0.53
	WH-4-023	0.63	0	0.32	0.4	1	0	0.77	0	0.63	0.39	0.49
	CAY10603	0.67	0.77	0.72	0.72	0.82	0.59	0.74	0.67	0.71	0.7	0.7
	Linifanib	0.55	0.51	0.53	0.53	0.67	0.38	0.6	0.44	0.53	0.52	0.52
	KIN001-042	0	0.62	0.31	0.39	0	1	0	0.77	0.62	0.38	0.48
	JNJ38877605	0	0.54	0.27	0.29	0	1	0	0.7	0.54	0.35	0.38
	KIN001-244	0.72	0.74	0.73	0.73	0.91	0.41	0.8	0.52	0.72	0.66	0.7
	SB216763	0.56	0.79	0.68	0.72	0.52	0.81	0.54	0.8	0.72	0.67	0.72
	Linsitinib	0.71	0.59	0.65	0.66	0.77	0.52	0.74	0.55	0.67	0.65	0.67
	Shikonin	0.58	0.59	0.58	0.58	0.58	0.58	0.58	0.59	0.58	0.58	0.58
	Quizartinib	0.76	0.79	0.77	0.77	0.94	0.42	0.84	0.55	0.77	0.69	0.74
	LDN-193189	0.84	0.68	0.76	0.75	0.5	0.92	0.63	0.78	0.72	0.7	0.71
	AZD3514	0.74	0.68	0.71	0.71	0.62	0.79	0.67	0.73	0.7	0.7	0.7
	MCT4_1422	0	0.57	0.29	0.33	0	1	0	0.73	0.57	0.36	0.41
	TANK_1366	0.83	0.63	0.73	0.76	0.74	0.75	0.78	0.69	0.74	0.73	0.75
	AS601245	0.6	0.75	0.68	0.71	0.1	0.98	0.17	0.85	0.75	0.51	0.67
	LCL161	0	0.56	0.28	0.31	0	1	0	0.71	0.56	0.36	0.4
	YK-4-279	0.64	0.56	0.6	0.6	0.11	0.95	0.18	0.71	0.57	0.44	0.47
	Navitoclax	0.79	0	0.39	0.62	1	0	0.88	0	0.79	0.44	0.69
	Alisertib	0.76	0	0.38	0.58	1	0	0.86	0	0.76	0.43	0.65
	Obatoclax Mesylate	0.74	0	0.37	0.55	1	0	0.85	0	0.74	0.43	0.63
	TW 37	0.61	0	0.3	0.37	1	0	0.76	0	0.61	0.38	0.46
	FEN1_3940	0	0.72	0.36	0.52	0	1	0	0.84	0.72	0.42	0.6
	CP724714	0	0.65	0.32	0.42	0	1	0	0.79	0.65	0.39	0.51
	Fulvestrant	0	0.61	0.3	0.37	0	1	0	0.76	0.61	0.38	0.46
	PHA-665752	0.53	0.33	0.43	0.44	0.92	0.05	0.67	0.08	0.52	0.38	0.4
	CGP-60474	0.44	0	0.22	0.19	1	0	0.61	0	0.44	0.31	0.27
	WZ-1-84	0	0.55	0.27	0.3	0	1	0	0.71	0.55	0.35	0.39
	Selisistat	0	0.73	0.37	0.54	0	1	0	0.85	0.73	0.42	0.62
	Apitolisib	0	0.5	0.25	0.25	0	1	0	0.66	0.5	0.33	0.33
	Pilaralisib	0.55	0	0.27	0.3	1	0	0.71	0	0.55	0.35	0.39
	PFI-3	0	0.69	0.35	0.48	0	1	0	0.82	0.69	0.41	0.57
	AZD8186	0.79	0	0.4	0.63	1	0	0.89	0	0.79	0.44	0.7
	Motesanib	0.68	0	0.34	0.46	0.99	0	0.81	0	0.68	0.4	0.55
	Cyclopamine	0	0.63	0.31	0.39	0	1	0	0.77	0.63	0.39	0.48
	VNLG/124	0	0.59	0.3	0.35	0	1	0	0.75	0.59	0.37	0.44
	JNK-9L	0.68	0.69	0.69	0.68	0.92	0.28	0.78	0.4	0.68	0.59	0.64
	CD532	0.89	0.55	0.72	0.73	0.29	0.96	0.44	0.7	0.61	0.57	0.57
	Elesclomol	0.87	0	0.43	0.75	1	0	0.93	0	0.87	0.46	0.81
