# Supplementary material for: A semi-supervised weighted SPCA- and convolution KAN-based model for drug response prediction
Source: Front Genet. 2025 Mar 21;16:1532651. doi: 10.3389/fgene.2025.1532651 (PMC11968432; doi:10.3389/fgene.2025.1532651)
Supplement: Supplementary file 6 [file Table1.XLSX]

## Sheet: Sheet1
Table S1_GDSC_The Status of 14 FDA Approaval Drugs
Drug Name	Targets	FDA Molecular Indication	Indication or Target Measured
Erlotinib	EGFR	EGFR	Yes
Sorafenib	PDGFR, KIT, VEGFR, RAF，RTK signaling	VEGFR,PDGFR,RAF	Yes
Crizotinib	MET, ALK, ROS1	ALK,ROS1	Yes
Dasatinib	ABL, SRC, Ephrins, PDGFR, KIT	BCR/Abl,Src,c-Kit	Yes
Bortezomib	Proteasome	26S proteasome	Yes
Lapatinib	EGFR, ERBB2	HER2 / neu,EGFR	Yes
Belinostat	HDAC1	HDAC1	Yes
Alectinib	ALK	ALK	Yes
Vorinostat	HDAC inhibitor Class I, IIa, IIb, IV	HDAC	Yes
Ruxolitinib	JAK1, JAK2	JAK1,JAK2	Yes
Nilotinib	ABL	BCR-ABL,KIT,LCK,EPHA3,EPHA8,DDR1,DDR2,PDGFRB,MAPK11,ZAK	Yes
Axitinib	PDGFR, KIT, VEGFR	PDGFR, c-KIT, VEGFR	Yes
Bexarotene	Retinioic X receptor (RXR) agonist	RXRs	Yes
Lenalidomide	CRBN	CRBN	Yes
