# Supplementary material for: A semi-supervised weighted SPCA- and convolution KAN-based model for drug response prediction
Source: Front Genet. 2025 Mar 21;16:1532651. doi: 10.3389/fgene.2025.1532651 (PMC11968432; doi:10.3389/fgene.2025.1532651)
Supplement: Supplementary file 7 [file Table5.XLSX]

## Sheet: Sheet1
Table S8_Prediction Result of 5 Selected Drugs
NMDP		p-0	p-1	p-macro avg	p-weighted avg	sensitivity	specificity	f1score-0	f1score-1	f1score-accuracy	f1score-macro avg	f1score-weighted avg
	Imatinib	0.927376	0.927376	0.927376	0.927376	0.927376	0.927376	0.927376	0.927376	0.927376	0.927376	0.927376
	Z-LLNle-CHO	0.928097	0.928097	0.928097	0.928097	0.928097	0.928097	0.928097	0.928097	0.928097	0.928097	0.928097
	Vinorelbine	0.911282	0.911282	0.911282	0.911282	0.911282	0.911282	0.911282	0.911282	0.911282	0.911282	0.911282
	Vinblastine	0.942196	0.942196	0.942196	0.942196	0.942196	0.942196	0.942196	0.942196	0.942196	0.942196	0.942196
	FH535	0.931051	0.931051	0.931051	0.931051	0.931051	0.931051	0.931051	0.931051	0.931051	0.931051	0.931051
MOLI		p-0	p-1	p-macro avg	p-weighted avg	sensitivity	specificity	f1score-0	f1score-1	f1score-accuracy	f1score-macro avg	f1score-weighted avg
	Imatinib	0.72	0.93	0.82	0.83	0.94	0.68	0.82	0.79	0.8	0.8	0.8
	Z-LLNle-CHO	0.81	0.8	0.81	0.8	0.52	0.94	0.63	0.86	0.8	0.75	0.79
	Vinorelbine	0.53	0.88	0.7	0.8	0.57	0.86	0.55	0.87	0.79	0.71	0.8
	Vinblastine	0.58	0.87	0.73	0.79	0.71	0.79	0.64	0.83	0.77	0.73	0.78
	FH535	0.46	0.89	0.67	0.78	0.72	0.72	0.56	0.79	0.72	0.68	0.74
netDx-ElasticNet		p-0	p-1	p-macro avg	p-weighted avg	sensitivity	specificity	f1score-0	f1score-1	f1score-accuracy	f1score-macro avg	f1score-weighted avg
	Imatinib	0.62	0.63	0.63	0.63	0.61	0.65	0.62	0.64	0.63	0.63	0.63
	Z-LLNle-CHO	0.6	0.79	0.7	0.75	0.23	0.95	0.33	0.87	0.78	0.6	0.74
	Vinorelbine	0	0.77	0.39	0.6	0	1	0	0.87	0.77	0.44	0.67
	Vinblastine	0.67	0.78	0.72	0.75	0.16	0.97	0.26	0.87	0.77	0.56	0.72
	FH535	1	0.81	0.91	0.85	0.06	1	0.12	0.9	0.81	0.51	0.74
netDx-SVR		p-0	p-1	p-macro avg	p-weighted avg	sensitivity	specificity	f1score-0	f1score-1	f1score-accuracy	f1score-macro avg	f1score-weighted avg
	Imatinib	0.65	0.65	0.65	0.65	0.61	0.69	0.63	0.67	0.65	0.65	0.65
	Z-LLNle-CHO	0.75	0.82	0.79	0.8	0.35	0.96	0.47	0.89	0.81	0.68	0.79
	Vinorelbine	0	0.77	0.39	0.6	0	1	0	0.87	0.77	0.44	0.67
	Vinblastine	0.77	0.82	0.79	0.81	0.37	0.96	0.49	0.89	0.82	0.69	0.79
	FH535	0.8	0.83	0.81	0.82	0.17	0.99	0.28	0.9	0.82	0.59	0.78
netDx-KNN		p-0	p-1	p-macro avg	p-weighted avg	sensitivity	specificity	f1score-0	f1score-1	f1score-accuracy	f1score-macro avg	f1score-weighted avg
	Imatinib	0.54	0.63	0.59	0.59	0.78	0.37	0.64	0.47	0.57	0.55	0.55
	Z-LLNle-CHO	0.29	0.78	0.54	0.66	0.42	0.67	0.34	0.72	0.61	0.53	0.63
	Vinorelbine	0.4	0.84	0.62	0.74	0.49	0.78	0.44	0.81	0.72	0.63	0.73
	Vinblastine	0.39	0.85	0.62	0.73	0.63	0.67	0.48	0.75	0.66	0.62	0.68
	FH535	0.29	0.84	0.57	0.73	0.48	0.71	0.36	0.77	0.66	0.57	0.69
TSGCNN		p-0	p-1	p-macro avg	p-weighted avg	sensitivity	specificity	f1score-0	f1score-1	f1score-accuracy	f1score-macro avg	f1score-weighted avg
	Imatinib	0.74	0.67	0.71	0.71	0.59	0.8	0.66	0.73	0.7	0.7	0.7
	Z-LLNle-CHO	1	0.84	0.92	0.88	0.42	1	0.59	0.92	0.86	0.75	0.84
	Vinorelbine	0.4	0.79	0.6	0.7	0.18	0.92	0.24	0.85	0.75	0.55	0.71
	Vinblastine	0.66	0.84	0.75	0.79	0.46	0.92	0.54	0.88	0.81	0.71	0.8
	FH535	0.48	0.84	0.66	0.76	0.27	0.93	0.35	0.88	0.8	0.61	0.77
MOICVAE		p-0	p-1	p-macro avg	p-weighted avg	sensitivity	specificity	f1score-0	f1score-1	f1score-accuracy	f1score-macro avg	f1score-weighted avg
	Imatinib	1	0.84	0.92	0.88	0.42	1	0.59	0.92	0.86	0.75	0.84
	Z-LLNle-CHO	1	0.84	0.92	0.88	0.42	1	0.59	0.92	0.86	0.75	0.84
	Vinorelbine	0.75	0.81	0.78	0.79	0.21	0.98	0.33	0.89	0.8	0.61	0.76
	Vinblastine	0.93	0.84	0.89	0.86	0.43	0.99	0.59	0.91	0.85	0.75	0.83
	FH535	0.71	0.83	0.77	0.81	0.21	0.98	0.32	0.9	0.82	0.61	0.78
Autoencoder		p-0	p-1	p-macro avg	p-weighted avg	sensitivity	specificity	f1score-0	f1score-1	f1score-accuracy	f1score-macro avg	f1score-weighted avg
	Imatinib	0.5	0.68	0.59	0.62	0.09	0.96	0.15	0.8	0.67	0.47	0.58
	Z-LLNle-CHO	0.5	0.68	0.59	0.62	0.09	0.96	0.15	0.8	0.67	0.47	0.58
	Vinorelbine	0.64	0.8	0.72	0.77	0.13	0.98	0.22	0.88	0.8	0.55	0.74
	Vinblastine	0	0.64	0.32	0.41	0	1	0	0.78	0.64	0.39	0.5
	FH535	0.3	0.85	0.58	0.71	0.84	0.33	0.44	0.47	0.46	0.46	0.46
